# Supplementary material for: The Healthy Smoker Paradox: Socioeconomic status as a fundamental cause of reversed anemia risk among Yemeni youth
Source: PLoS One. 2026 Apr 30;21(4):e0348146. doi: 10.1371/journal.pone.0348146 (PMC13132244; doi:10.1371/journal.pone.0348146)
Supplement: S1 Data — (CSV) [file pone.0348146.s020.csv]

age_group	gender	bmi	khat	sleep_cat	smoking	hb	hb_abn	mchc	mchc_abn	plt	plt_abn	pt	pt_abn	ptt	ptt_abn	khat_weekly	khat_never	sleep_long	non_smoker
20-22	Male	21.9	Never	4-7h	Non-smoker	12.59	1	31.61	1	372	0	12.49	0	39.31	1	0	1	0	1
20-22	Male	20.5	Daily	4-7h	Non-smoker	14.18	0	30.94	1	267	0	12.18	0	33.44	0	0	0	0	1
20-22	Male	21.1	Never	4-7h	Non-smoker	13.56	0	33.95	0	395	0	12.45	0	31.48	0	0	1	0	1
20-22	Female	22.2	Never	4-7h	Non-smoker	10.8	1	33.78	0	338	0	12.93	0	31.49	0	0	1	0	1
20-22	Male	28.9	Never	4-7h	Non-smoker	15.19	0	31.13	1	317	0	13.21	0	32.45	0	0	1	0	1
20-22	Male	22.4	Daily	4-7h	Non-smoker	15.94	0	31.9	1	218	0	13.3	0	35.21	1	0	0	0	1
20-22	Male	19.3	Never	4-7h	Non-smoker	13.78	0	32.79	0	346	0	14.15	1	32.57	0	0	1	0	1
20-22	Male	23.1	Never	4-7h	Non-smoker	14.43	0	32.13	0	260	0	12.96	0	34.58	0	0	1	0	1
20-22	Female	23.5	Never	4-7h	Non-smoker	12.12	0	30.67	1	218	0	14.29	1	32.45	0	0	1	0	1
20-22	Male	23.1	Occasionally	<3h	Smoker	15.21	0	32.41	0	321	0	11.88	0	31.66	0	0	0	0	0
20-22	Female	25.4	Never	8-11h	Non-smoker	13	0	34.16	0	246	0	14.17	1	33.92	0	0	1	1	1
20-22	Male	23.2	Weekly	4-7h	Smoker	16.71	0	32.47	0	244	0	12.23	0	38.65	1	1	0	0	0
20-22	Male	25.3	Never	8-11h	Smoker	15.02	0	32.85	0	325	0	12.27	0	31.49	0	0	1	1	0
20-22	Female	20.7	Occasionally	4-7h	Non-smoker	14.54	0	31.37	1	423	0	12.4	0	29.75	0	0	0	0	1
20-22	Male	28.3	Never	4-7h	Non-smoker	15.66	0	32.93	0	249	0	12.33	0	33.03	0	0	1	0	1
20-22	Female	23.8	Weekly	4-7h	Smoker	13.92	0	33.1	0	263	0	13.59	1	37.4	1	1	0	0	0
20-22	Female	24.2	Weekly	4-7h	Non-smoker	13.15	0	31.73	1	334	0	13.84	1	31.36	0	1	0	0	1
20-22	Female	20.6	Never	4-7h	Non-smoker	13.63	0	31.23	1	216	0	13.16	0	29.47	0	0	1	0	1
20-22	Female	24.4	Never	8-11h	Non-smoker	13.62	0	33.66	0	253	0	12.06	0	33.23	0	0	1	1	1
20-22	Male	25	Never	4-7h	Non-smoker	15.43	0	30.96	1	362	0	13.02	0	33.65	0	0	1	0	1
20-22	Female	19.5	Daily	8-11h	Non-smoker	12.53	0	32.85	0	187	0	13.72	1	30.92	0	0	0	1	1
20-22	Male	18	Never	8-11h	Smoker	15.46	0	31.06	1	344	0	12.21	0	30.26	0	0	1	1	0
20-22	Female	23.9	Occasionally	8-11h	Non-smoker	12.49	0	33.04	0	279	0	13.14	0	29.51	0	0	0	1	1
20-22	Male	21.5	Daily	4-7h	Smoker	15.32	0	33.87	0	246	0	12.95	0	33.15	0	0	0	0	0
20-22	Male	23.8	Never	4-7h	Non-smoker	12.74	1	33.39	0	278	0	14.3	1	29.59	0	0	1	0	1
20-22	Male	19.1	Never	4-7h	Smoker	15.55	0	32.85	0	267	0	12.1	0	38.72	1	0	1	0	0
23-25	Male	18.3	Daily	4-7h	Smoker	16.12	0	34.43	0	285	0	13.14	0	30.77	0	0	0	0	0
20-22	Male	23.6	Never	4-7h	Non-smoker	13.97	0	34.48	0	299	0	11.2	0	24.72	1	0	1	0	1
20-22	Male	22	Never	4-7h	Non-smoker	14.33	0	32.11	0	325	0	12.1	0	31.91	0	0	1	0	1
20-22	Female	16.7	Never	8-11h	Non-smoker	12.26	0	31.99	1	326	0	12.78	0	31.78	0	0	1	1	1
20-22	Male	27	Weekly	8-11h	Smoker	17.02	0	33.13	0	261	0	15.42	1	39.35	1	1	0	1	0
20-22	Male	19.1	Never	4-7h	Smoker	15.48	0	32.57	0	284	0	11.52	0	32.86	0	0	1	0	0
20-22	Female	30.7	Never	4-7h	Non-smoker	13.62	0	31.84	1	199	0	13.13	0	29.5	0	0	1	0	1
20-22	Female	21.1	Never	<3h	Smoker	10.86	1	32.52	0	273	0	12.45	0	31.14	0	0	1	0	0
20-22	Male	24.2	Daily	4-7h	Non-smoker	15.71	0	33.94	0	283	0	11.28	0	32.98	0	0	0	0	1
20-22	Male	27.9	Never	<3h	Non-smoker	15.67	0	33.09	0	349	0	12.65	0	25.51	0	0	1	0	1
20-22	Female	27.4	Daily	4-7h	Non-smoker	13.21	0	31.97	1	288	0	13.87	1	36.02	1	0	0	0	1
20-22	Male	29	Never	4-7h	Non-smoker	12.69	1	30.19	1	306	0	11.6	0	29.51	0	0	1	0	1
23-25	Female	18.4	Never	4-7h	Non-smoker	13.32	0	31.01	1	338	0	12.41	0	36.25	1	0	1	0	1
23-25	Female	19.6	Never	4-7h	Non-smoker	12.35	0	32.85	0	364	0	11.71	0	33.18	0	0	1	0	1
20-22	Male	23.7	Daily	<3h	Non-smoker	12.22	1	30.49	1	283	0	12.13	0	33.89	0	0	0	0	1
20-22	Male	25.5	Daily	8-11h	Non-smoker	15.67	0	32.66	0	180	0	13.65	1	35.45	1	0	0	1	1
20-22	Female	23	Weekly	4-7h	Non-smoker	13.7	0	31.44	1	291	0	14.29	1	37.31	1	1	0	0	1
20-22	Female	18.1	Never	4-7h	Non-smoker	10.69	1	32.48	0	257	0	13.62	1	34.02	0	0	1	0	1
23-25	Female	24.5	Weekly	4-7h	Non-smoker	12.56	0	32.46	0	244	0	14.3	1	35.56	1	1	0	0	1
20-22	Female	22.4	Never	8-11h	Smoker	14.55	0	33.11	0	397	0	12.21	0	33.12	0	0	1	1	0
20-22	Female	22.4	Daily	4-7h	Smoker	14.41	0	32.65	0	225	0	12.1	0	30.24	0	0	0	0	0
20-22	Female	16.2	Never	4-7h	Non-smoker	13.15	0	32.02	0	183	0	11.78	0	30.97	0	0	1	0	1
20-22	Female	25.4	Never	8-11h	Non-smoker	10.02	1	31.75	1	366	0	11.76	0	37.89	1	0	1	1	1
20-22	Female	23.4	Never	4-7h	Non-smoker	13.06	0	32.84	0	301	0	12.78	0	29.58	0	0	1	0	1
20-22	Female	28.4	Never	4-7h	Smoker	13.1	0	33.72	0	282	0	12.48	0	32.46	0	0	1	0	0
20-22	Female	22.8	Weekly	<3h	Non-smoker	13.3	0	31.3	1	247	0	13.26	0	35.01	1	1	0	0	1
20-22	Female	24.7	Never	4-7h	Non-smoker	12.63	0	32.35	0	292	0	11.26	0	31.07	0	0	1	0	1
23-25	Female	25.5	Daily	4-7h	Smoker	13.28	0	33.18	0	239	0	12.58	0	33.54	0	0	0	0	0
20-22	Male	17.8	Never	<3h	Smoker	16.38	0	33.17	0	300	0	12.12	0	33.77	0	0	1	0	0
20-22	Female	30.9	Never	4-7h	Non-smoker	12.25	0	32.55	0	305	0	12.34	0	29.22	0	0	1	0	1
20-22	Female	21.7	Never	4-7h	Non-smoker	12.38	0	32.04	0	238	0	12.74	0	32.3	0	0	1	0	1
20-22	Female	24.5	Never	4-7h	Non-smoker	11.9	1	32.65	0	237	0	10.5	1	28.75	0	0	1	0	1
20-22	Female	24.9	Weekly	8-11h	Non-smoker	10.96	1	32.96	0	249	0	12.18	0	35.91	1	1	0	1	1
20-22	Female	20.6	Never	4-7h	Non-smoker	12.91	0	32.53	0	287	0	14.34	1	32.53	0	0	1	0	1
20-22	Male	28.5	Daily	4-7h	Non-smoker	13.77	0	32.86	0	243	0	12.09	0	32.25	0	0	0	0	1
20-22	Male	23.8	Daily	4-7h	Smoker	15.62	0	33.89	0	268	0	10.49	1	33.98	0	0	0	0	0
20-22	Male	22.4	Never	4-7h	Non-smoker	14.76	0	30.73	1	229	0	11.34	0	31.17	0	0	1	0	1
20-22	Male	23.4	Daily	4-7h	Non-smoker	12.62	1	33.25	0	286	0	14.49	1	34.74	0	0	0	0	1
20-22	Male	25.3	Occasionally	4-7h	Non-smoker	12.82	1	32.71	0	340	0	11.94	0	29.15	0	0	0	0	1
20-22	Female	23	Occasionally	<3h	Non-smoker	12.13	0	31.4	1	288	0	13.43	0	36.24	1	0	0	0	1
23-25	Male	25.6	Daily	4-7h	Smoker	16.21	0	33.72	0	432	0	12.6	0	30.35	0	0	0	0	0
20-22	Female	17.9	Never	4-7h	Smoker	13.97	0	32.64	0	315	0	12.11	0	26.91	0	0	1	0	0
20-22	Male	20.8	Never	4-7h	Non-smoker	13.07	1	32.16	0	304	0	13.12	0	31.01	0	0	1	0	1
20-22	Female	16.6	Never	4-7h	Smoker	13.87	0	32.54	0	236	0	10.59	1	30.67	0	0	1	0	0
20-22	Male	29	Never	8-11h	Non-smoker	14.28	0	32.67	0	306	0	11.35	0	30.99	0	0	1	1	1
20-22	Male	29	Never	4-7h	Non-smoker	13.71	0	31.69	1	243	0	12.11	0	32.69	0	0	1	0	1
20-22	Female	24.9	Weekly	4-7h	Smoker	12.72	0	33.81	0	160	0	12.36	0	40.65	1	1	0	0	0
20-22	Female	20	Weekly	4-7h	Non-smoker	13.12	0	32.28	0	348	0	13.15	0	37.44	1	1	0	0	1
20-22	Male	30.2	Occasionally	<3h	Non-smoker	14.75	0	32.07	0	259	0	13.18	0	29.93	0	0	0	0	1
20-22	Female	21.2	Never	4-7h	Non-smoker	12.45	0	33.08	0	244	0	12.61	0	28.62	0	0	1	0	1
20-22	Male	22.4	Never	4-7h	Smoker	16.02	0	32.71	0	303	0	13.56	1	30.6	0	0	1	0	0
20-22	Male	23.5	Never	4-7h	Non-smoker	15.34	0	33.25	0	321	0	12.66	0	26.34	0	0	1	0	1
23-25	Female	24.4	Weekly	8-11h	Non-smoker	12.31	0	33.28	0	394	0	14.38	1	30.96	0	1	0	1	1
20-22	Female	24.9	Never	4-7h	Smoker	13.35	0	31.8	1	290	0	12.45	0	35.73	1	0	1	0	0
20-22	Male	25.1	Weekly	8-11h	Non-smoker	15.52	0	33.4	0	259	0	13.59	1	32.18	0	1	0	1	1
20-22	Female	22.6	Never	4-7h	Non-smoker	12.1	0	31.08	1	268	0	13.68	1	33.89	0	0	1	0	1
20-22	Female	25	Never	4-7h	Non-smoker	12.96	0	33.45	0	308	0	11.93	0	28.32	0	0	1	0	1
20-22	Female	22.4	Occasionally	<3h	Non-smoker	11.95	1	34.23	0	190	0	12.78	0	37.31	1	0	0	0	1
20-22	Male	24.7	Never	4-7h	Non-smoker	14.13	0	33.19	0	216	0	13.12	0	37.51	1	0	1	0	1
20-22	Male	24.5	Occasionally	4-7h	Non-smoker	14.41	0	30.46	1	326	0	13.17	0	33.77	0	0	0	0	1
20-22	Female	25.3	Never	8-11h	Non-smoker	12.86	0	33.36	0	273	0	11.57	0	37.97	1	0	1	1	1
20-22	Female	24.9	Weekly	<3h	Smoker	14.37	0	35.02	0	304	0	14.4	1	39.54	1	1	0	0	0
20-22	Female	21.7	Weekly	4-7h	Smoker	13.39	0	32.73	0	281	0	12.22	0	38.64	1	1	0	0	0
20-22	Male	24.4	Never	<3h	Non-smoker	13.15	1	32.37	0	268	0	13.15	0	35.79	1	0	1	0	1
20-22	Female	25	Never	4-7h	Non-smoker	12.97	0	31.33	1	240	0	12.93	0	32.54	0	0	1	0	1
20-22	Female	19.1	Weekly	4-7h	Smoker	15.51	1	33.28	0	345	0	14.33	1	32.74	0	1	0	0	0
20-22	Male	22.2	Never	8-11h	Non-smoker	14.6	0	33.54	0	322	0	11.54	0	34.37	0	0	1	1	1
20-22	Male	24.8	Never	8-11h	Non-smoker	12.96	1	33.03	0	259	0	12.97	0	30.58	0	0	1	1	1
20-22	Female	28.1	Never	8-11h	Non-smoker	12.55	0	35.23	0	377	0	13.37	0	30.81	0	0	1	1	1
20-22	Female	25.5	Never	4-7h	Smoker	13.3	0	33.03	0	249	0	12.65	0	32.89	0	0	1	0	0
20-22	Male	28.3	Never	4-7h	Smoker	15.72	0	31.53	1	218	0	11.85	0	33.7	0	0	1	0	0
20-22	Male	21.8	Daily	4-7h	Non-smoker	15.35	0	32.55	0	288	0	13.24	0	32.45	0	0	0	0	1
20-22	Male	23.8	Never	4-7h	Non-smoker	15.74	0	30.23	1	232	0	12.59	0	33.91	0	0	1	0	1
20-22	Male	25.4	Never	4-7h	Non-smoker	15.12	0	31.92	1	184	0	11.16	0	29.88	0	0	1	0	1
20-22	Female	16	Never	4-7h	Non-smoker	12.28	0	33.86	0	338	0	11.78	0	31.87	0	0	1	0	1
20-22	Female	27.5	Occasionally	8-11h	Non-smoker	13.41	0	32.69	0	285	0	12.08	0	34.55	0	0	0	1	1
20-22	Male	17.4	Occasionally	4-7h	Non-smoker	13.16	1	32.56	0	238	0	13.7	1	37.32	1	0	0	0	1
20-22	Female	26	Never	<3h	Non-smoker	11.76	1	34.04	0	305	0	13.56	1	38.38	1	0	1	0	1
20-22	Female	25.1	Never	4-7h	Smoker	12.76	0	32.76	0	350	0	13.56	1	33.3	0	0	1	0	0
20-22	Female	16	Never	<3h	Smoker	13.27	0	34.14	0	302	0	12.69	0	34.52	0	0	1	0	0
20-22	Female	16.1	Never	4-7h	Non-smoker	12.86	0	32.52	0	218	0	13.23	0	37.94	1	0	1	0	1
20-22	Male	27.3	Never	4-7h	Non-smoker	14.32	0	32.74	0	276	0	11.59	0	29.99	0	0	1	0	1
20-22	Male	26.6	Never	8-11h	Non-smoker	13.68	0	31.3	1	229	0	12.51	0	33.89	0	0	1	1	1
23-25	Female	20.4	Never	4-7h	Non-smoker	13.28	0	31.97	1	305	0	12.86	0	34.31	0	0	1	0	1
20-22	Female	20.4	Never	4-7h	Non-smoker	12.19	0	31.14	1	322	0	11.64	0	36.34	1	0	1	0	1
20-22	Male	24.5	Never	4-7h	Non-smoker	14.59	0	32.31	0	310	0	12.67	0	28.59	0	0	1	0	1
20-22	Female	23	Occasionally	4-7h	Non-smoker	12.9	0	32.75	0	239	0	13.85	1	29.18	0	0	0	0	1
23-25	Female	26.2	Never	4-7h	Non-smoker	12.43	0	31.4	1	253	0	12.95	0	32.06	0	0	1	0	1
20-22	Male	24.4	Never	4-7h	Smoker	15.84	0	34.84	0	310	0	13.23	0	33.13	0	0	1	0	0
20-22	Female	27.7	Weekly	<3h	Non-smoker	13.33	0	32.65	0	339	0	12.25	0	39.9	1	1	0	0	1
20-22	Female	25.9	Never	4-7h	Non-smoker	12.54	0	32.45	0	356	0	13.75	1	33.55	0	0	1	0	1
20-22	Female	25.2	Never	4-7h	Smoker	14.08	0	33.69	0	239	0	12.35	0	31.55	0	0	1	0	0
20-22	Male	21.9	Occasionally	4-7h	Non-smoker	14.99	0	31.65	1	316	0	11.89	0	33.25	0	0	0	0	1
20-22	Female	21.7	Daily	8-11h	Non-smoker	14.22	0	32.55	0	355	0	12.36	0	32.9	0	0	0	1	1
20-22	Female	22.8	Never	4-7h	Non-smoker	12.77	0	31.75	1	231	0	11.31	0	37.24	1	0	1	0	1
20-22	Female	28.5	Never	4-7h	Non-smoker	12.97	0	33.8	0	379	0	13.34	0	32.5	0	0	1	0	1
20-22	Female	21.8	Never	<3h	Non-smoker	13.39	0	31.45	1	388	0	12.23	0	30.85	0	0	1	0	1
20-22	Female	23.8	Never	4-7h	Non-smoker	12.46	0	32.46	0	448	0	11.91	0	33.35	0	0	1	0	1
20-22	Female	16.3	Weekly	4-7h	Non-smoker	11.83	1	32.7	0	304	0	13.35	0	37.54	1	1	0	0	1
20-22	Female	25	Never	4-7h	Non-smoker	11.97	1	32.76	0	304	0	13.39	0	27.29	0	0	1	0	1
23-25	Female	29.8	Never	<3h	Smoker	12.88	0	32.48	0	340	0	12.61	0	31.95	0	0	1	0	0
20-22	Male	20.2	Never	<3h	Non-smoker	13.64	0	31.59	1	338	0	11.37	0	31.7	0	0	1	0	1
20-22	Male	32.5	Never	4-7h	Non-smoker	14.79	0	31.89	1	358	0	12.87	0	30.37	0	0	1	0	1
20-22	Male	23.5	Never	4-7h	Non-smoker	13.93	0	32.88	0	337	0	11.76	0	35.11	1	0	1	0	1
20-22	Female	15.3	Occasionally	4-7h	Non-smoker	12.58	0	32.27	0	284	0	10.78	1	29.64	0	0	0	0	1
20-22	Male	21.8	Never	8-11h	Non-smoker	14.36	0	33.12	0	197	0	13.7	1	33.37	0	0	1	1	1
20-22	Female	27	Weekly	4-7h	Non-smoker	12.36	0	32.83	0	226	0	14.87	1	35.5	1	1	0	0	1
20-22	Male	29	Never	4-7h	Non-smoker	15	0	30.35	1	290	0	12.44	0	32.32	0	0	1	0	1
20-22	Female	25.2	Daily	4-7h	Non-smoker	11.91	1	32.62	0	384	0	12.22	0	33.24	0	0	0	0	1
20-22	Female	27.7	Daily	4-7h	Smoker	13.88	0	35.03	0	215	0	13.62	1	28.08	0	0	0	0	0
20-22	Female	19.5	Daily	4-7h	Non-smoker	13.81	0	33.59	0	249	0	14.97	1	32.57	0	0	0	0	1
20-22	Male	21	Never	4-7h	Non-smoker	14.81	0	32.78	0	330	0	12.86	0	38.87	1	0	1	0	1
20-22	Female	18	Never	4-7h	Non-smoker	11.7	1	31.45	1	314	0	11.68	0	27.33	0	0	1	0	1
20-22	Female	21.2	Never	4-7h	Non-smoker	11.85	1	32.83	0	237	0	12.38	0	31.83	0	0	1	0	1
20-22	Male	25.3	Daily	4-7h	Non-smoker	14.28	0	33.07	0	265	0	12.84	0	35.37	1	0	0	0	1
20-22	Female	23.6	Never	4-7h	Non-smoker	11.86	1	32.17	0	219	0	10.62	1	32.9	0	0	1	0	1
20-22	Female	25.6	Never	4-7h	Non-smoker	11.51	1	32.69	0	349	0	12.77	0	34.06	0	0	1	0	1
20-22	Male	20.2	Never	8-11h	Non-smoker	14.64	0	33.76	0	481	1	12.85	0	24.87	1	0	1	1	1
20-22	Female	20.4	Never	4-7h	Non-smoker	12.2	0	31.63	1	398	0	13.56	1	33.79	0	0	1	0	1
20-22	Male	23.6	Never	8-11h	Smoker	15.97	0	32.05	0	442	0	13.48	0	29.71	0	0	1	1	0
20-22	Male	21.2	Daily	4-7h	Non-smoker	15.57	0	33.02	0	277	0	12.59	0	32.93	0	0	0	0	1
20-22	Male	26.9	Never	8-11h	Smoker	15.59	0	33.41	0	346	0	13.71	1	31.91	0	0	1	1	0
20-22	Male	21.1	Daily	4-7h	Smoker	14.73	0	33.93	0	275	0	14.13	1	38.83	1	0	0	0	0
20-22	Male	21.5	Never	4-7h	Smoker	15.44	0	33.51	0	297	0	12.52	0	33.64	0	0	1	0	0
20-22	Female	24.3	Weekly	4-7h	Smoker	13.99	0	32.49	0	441	0	13.87	1	36.44	1	1	0	0	0
23-25	Female	21.8	Never	4-7h	Non-smoker	13.01	0	32.79	0	270	0	11.09	0	27.47	0	0	1	0	1
20-22	Female	19.3	Occasionally	8-11h	Non-smoker	12.87	0	31.37	1	339	0	11.34	0	32.36	0	0	0	1	1
20-22	Female	19.7	Never	4-7h	Non-smoker	11.84	1	32.17	0	294	0	11.83	0	34.47	0	0	1	0	1
20-22	Female	24.6	Never	4-7h	Non-smoker	13.08	0	32.85	0	355	0	12.15	0	31.76	0	0	1	0	1
20-22	Female	18.9	Never	<3h	Non-smoker	13.28	0	32.08	0	205	0	11.62	0	30.48	0	0	1	0	1
20-22	Male	27.2	Never	4-7h	Non-smoker	13.87	0	34.62	0	317	0	12.47	0	30.28	0	0	1	0	1
20-22	Male	20.9	Never	4-7h	Smoker	15.76	0	31.3	1	241	0	12.17	0	33.61	0	0	1	0	0
23-25	Male	24.8	Never	4-7h	Non-smoker	16.32	0	31.91	1	323	0	13.36	0	34.28	0	0	1	0	1
20-22	Male	21.1	Never	4-7h	Non-smoker	13.83	0	31.56	1	260	0	12.12	0	36.08	1	0	1	0	1
20-22	Female	20.3	Daily	4-7h	Non-smoker	10.87	1	31.77	1	152	0	10.67	1	29.02	0	0	0	0	1
20-22	Male	23.7	Weekly	4-7h	Non-smoker	15.74	0	31.82	1	312	0	13.82	1	34.9	0	1	0	0	1
20-22	Female	26.2	Never	8-11h	Non-smoker	13.42	0	31.21	1	334	0	12.49	0	31.63	0	0	1	1	1
20-22	Female	22.3	Weekly	4-7h	Non-smoker	11.99	1	33.08	0	255	0	13.15	0	33.03	0	1	0	0	1
23-25	Female	22.8	Never	4-7h	Non-smoker	12.3	0	31.91	1	252	0	12.58	0	33.21	0	0	1	0	1
20-22	Male	25.4	Never	4-7h	Smoker	14.7	0	33.15	0	211	0	11.64	0	33.22	0	0	1	0	0
20-22	Male	25.5	Never	4-7h	Non-smoker	14.58	0	32.01	0	336	0	12.76	0	33.59	0	0	1	0	1
20-22	Female	22.9	Never	4-7h	Smoker	14.35	0	32.38	0	343	0	14.61	1	28.83	0	0	1	0	0
20-22	Female	21.7	Daily	4-7h	Non-smoker	11.91	1	33.91	0	237	0	11.06	0	29.75	0	0	0	0	1
20-22	Male	23.2	Never	4-7h	Smoker	16.59	0	33.83	0	258	0	12.09	0	36.46	1	0	1	0	0
20-22	Female	22.4	Never	4-7h	Non-smoker	12.82	0	30.72	1	286	0	11.96	0	31.34	0	0	1	0	1
20-22	Male	23.9	Never	4-7h	Non-smoker	15.02	0	30.62	1	426	0	12.15	0	32.92	0	0	1	0	1
20-22	Male	19.4	Weekly	<3h	Smoker	15.36	0	33.94	0	323	0	14.74	1	37.57	1	1	0	0	0
20-22	Male	23.8	Never	<3h	Non-smoker	14.18	0	31.93	1	233	0	12.93	0	33.39	0	0	1	0	1
20-22	Male	20.8	Never	4-7h	Non-smoker	12.84	1	30.92	1	308	0	13.18	0	33.64	0	0	1	0	1
23-25	Female	25.7	Never	8-11h	Smoker	12.79	0	33.94	0	256	0	12.52	0	34.68	0	0	1	1	0
20-22	Female	21	Never	4-7h	Smoker	14.35	0	33.15	0	333	0	11.44	0	25.65	0	0	1	0	0
20-22	Male	21	Occasionally	4-7h	Smoker	14.96	0	33.23	0	391	0	11.61	0	30.53	0	0	0	0	0
20-22	Female	24.3	Never	4-7h	Non-smoker	11.7	1	33.13	0	391	0	13.1	0	33.41	0	0	1	0	1
20-22	Female	23	Never	<3h	Non-smoker	12.98	0	31.22	1	334	0	12.64	0	36.16	1	0	1	0	1
20-22	Female	29.8	Never	4-7h	Non-smoker	12.76	0	30.93	1	255	0	13.51	1	32.2	0	0	1	0	1
20-22	Male	18.1	Never	<3h	Smoker	16.42	0	34.42	0	212	0	12.73	0	29.47	0	0	1	0	0
20-22	Male	23.3	Never	4-7h	Non-smoker	13.45	1	31.11	1	206	0	11.55	0	29.55	0	0	1	0	1
20-22	Male	26.4	Never	<3h	Smoker	18.11	1	31.9	1	122	1	12.08	0	34.65	0	0	1	0	0
20-22	Male	21.3	Never	<3h	Non-smoker	13.41	1	31.48	1	332	0	12.95	0	31.35	0	0	1	0	1
23-25	Male	20.3	Never	4-7h	Smoker	15.94	0	34.87	0	284	0	13.07	0	31.98	0	0	1	0	0
20-22	Female	20.4	Daily	4-7h	Non-smoker	12.26	0	32.84	0	345	0	13.18	0	33.85	0	0	0	0	1
20-22	Male	18.2	Never	4-7h	Smoker	14.73	0	33.87	0	376	0	11.66	0	23.3	1	0	1	0	0
20-22	Male	27	Never	4-7h	Non-smoker	14.17	0	32.58	0	296	0	11.54	0	38	1	0	1	0	1
20-22	Male	22	Never	4-7h	Smoker	15.82	0	32.46	0	299	0	12.35	0	29.81	0	0	1	0	0
20-22	Male	21.7	Never	4-7h	Smoker	15.22	0	33.57	0	262	0	13.65	1	32.73	0	0	1	0	0
20-22	Male	16.6	Never	4-7h	Non-smoker	15.34	0	31	1	269	0	11.94	0	26.89	0	0	1	0	1
20-22	Male	18.7	Weekly	8-11h	Non-smoker	14.35	0	31.41	1	327	0	14.09	1	35.51	1	1	0	1	1
20-22	Male	27.4	Never	4-7h	Smoker	14.59	0	33.66	0	280	0	12.86	0	35.73	1	0	1	0	0
20-22	Male	23.9	Never	4-7h	Non-smoker	13.22	1	31.18	1	271	0	13.11	0	26.25	0	0	1	0	1
20-22	Male	26.5	Never	8-11h	Non-smoker	15.05	0	32.23	0	217	0	13.83	1	35.38	1	0	1	1	1
20-22	Female	26.1	Never	4-7h	Non-smoker	11.06	1	32.27	0	343	0	13.75	1	31.18	0	0	1	0	1
20-22	Male	20	Weekly	<3h	Non-smoker	14.78	0	31.92	1	248	0	14.7	1	38.95	1	1	0	0	1
20-22	Male	30.3	Never	<3h	Non-smoker	14.9	0	30.64	1	286	0	10.82	1	33.97	0	0	1	0	1
20-22	Male	28.8	Never	4-7h	Smoker	14.9	0	32.43	0	305	0	11.96	0	33.32	0	0	1	0	0
20-22	Female	21.3	Weekly	4-7h	Non-smoker	13.2	0	31.66	1	360	0	14.58	1	37.15	1	1	0	0	1
20-22	Male	15	Weekly	4-7h	Non-smoker	12.95	1	32.55	0	276	0	13.7	1	35.48	1	1	0	0	1
23-25	Female	21.9	Never	<3h	Smoker	13.57	0	33.1	0	247	0	14.07	1	27.62	0	0	1	0	0
20-22	Female	23.7	Never	<3h	Smoker	13.26	0	33.34	0	261	0	12.52	0	33.48	0	0	1	0	0
20-22	Male	21.3	Never	4-7h	Smoker	15.69	0	32.39	0	353	0	13.02	0	37.11	1	0	1	0	0
20-22	Female	22.3	Daily	4-7h	Non-smoker	11.34	1	32.87	0	412	0	12.67	0	26.53	0	0	0	0	1
20-22	Female	20.5	Never	8-11h	Smoker	12.46	0	31.6	1	345	0	12.22	0	29.72	0	0	1	1	0
20-22	Male	25.8	Never	4-7h	Non-smoker	15.96	0	30.76	1	224	0	10.96	1	31.45	0	0	1	0	1
20-22	Male	23.2	Never	4-7h	Non-smoker	15.59	0	30.3	1	280	0	12.44	0	32.52	0	0	1	0	1
20-22	Female	25.9	Never	4-7h	Smoker	13.97	0	32.55	0	297	0	15.1	1	34.64	0	0	1	0	0
20-22	Female	26.7	Never	4-7h	Non-smoker	13.25	0	31.72	1	337	0	11.5	0	31.54	0	0	1	0	1
20-22	Female	16.5	Never	4-7h	Non-smoker	13.16	0	33.11	0	237	0	11.05	0	31.05	0	0	1	0	1
20-22	Male	20.7	Weekly	4-7h	Non-smoker	14.21	0	31.82	1	226	0	14.61	1	39.08	1	1	0	0	1
20-22	Female	21.1	Daily	4-7h	Non-smoker	12.44	0	32.65	0	298	0	13.09	0	33.99	0	0	0	0	1
20-22	Male	30.7	Never	4-7h	Non-smoker	13.17	1	33.13	0	274	0	12.65	0	33.62	0	0	1	0	1
20-22	Female	23.4	Never	4-7h	Smoker	13.22	0	32.38	0	346	0	13.59	1	32.34	0	0	1	0	0
20-22	Female	25.4	Daily	4-7h	Non-smoker	13.47	0	32.67	0	319	0	11.83	0	34.95	0	0	0	0	1
20-22	Male	17.4	Never	<3h	Non-smoker	13.91	0	33.3	0	323	0	12.41	0	30.03	0	0	1	0	1
23-25	Male	23.4	Daily	4-7h	Non-smoker	15.42	0	31.29	1	284	0	13.26	0	29.62	0	0	0	0	1
20-22	Male	25.9	Never	4-7h	Non-smoker	14.58	0	32.42	0	431	0	14.19	1	34.24	0	0	1	0	1
20-22	Male	25.6	Never	<3h	Non-smoker	13.25	1	31.79	1	240	0	11.57	0	27.12	0	0	1	0	1
20-22	Male	24.9	Never	8-11h	Smoker	14.8	0	31.94	1	378	0	13.52	1	32.28	0	0	1	1	0
20-22	Female	23	Never	8-11h	Non-smoker	13.23	0	31.02	1	266	0	12.81	0	31.05	0	0	1	1	1
20-22	Female	23.2	Daily	8-11h	Non-smoker	12.9	0	31.33	1	246	0	12.63	0	27.78	0	0	0	1	1
20-22	Female	17.9	Never	<3h	Non-smoker	12.49	0	32.45	0	254	0	12.49	0	29.21	0	0	1	0	1
20-22	Female	20.3	Never	4-7h	Non-smoker	12.15	0	30.95	1	388	0	11.39	0	31.67	0	0	1	0	1
23-25	Female	23.7	Never	4-7h	Non-smoker	12.59	0	31.9	1	306	0	13.27	0	35.1	1	0	1	0	1
20-22	Female	20.9	Weekly	4-7h	Non-smoker	13.19	0	33.13	0	255	0	12.64	0	33.24	0	1	0	0	1
20-22	Female	25.1	Never	4-7h	Non-smoker	13.73	0	32.8	0	312	0	11.64	0	35.64	1	0	1	0	1
20-22	Male	24.4	Never	4-7h	Smoker	17.17	0	32.52	0	292	0	13.21	0	32.19	0	0	1	0	0
20-22	Male	27.1	Never	<3h	Non-smoker	14.83	0	33.92	0	260	0	13.13	0	35.93	1	0	1	0	1
20-22	Male	25.9	Never	8-11h	Non-smoker	14.35	0	34.1	0	191	0	12.56	0	30.19	0	0	1	1	1
20-22	Male	23.7	Never	4-7h	Smoker	15.93	0	33.02	0	376	0	13.36	0	31.85	0	0	1	0	0
20-22	Male	25.2	Never	8-11h	Non-smoker	14.97	0	30.18	1	431	0	13.64	1	33.11	0	0	1	1	1
20-22	Male	26	Never	4-7h	Non-smoker	14.97	0	33.2	0	420	0	13.55	1	31.46	0	0	1	0	1
20-22	Female	21.5	Never	4-7h	Smoker	14.48	0	30.94	1	346	0	12.08	0	34.86	0	0	1	0	0
20-22	Female	22	Occasionally	4-7h	Non-smoker	14.3	0	33.73	0	323	0	13.31	0	25.38	0	0	0	0	1
20-22	Male	22.7	Never	4-7h	Non-smoker	14.32	0	33.38	0	264	0	12.67	0	39.27	1	0	1	0	1
20-22	Male	21.6	Never	4-7h	Non-smoker	16.44	0	34	0	224	0	13.88	1	34.57	0	0	1	0	1
20-22	Male	26	Weekly	4-7h	Non-smoker	15.56	0	32.63	0	277	0	14.72	1	35.71	1	1	0	0	1
20-22	Female	21.1	Never	<3h	Non-smoker	12.31	0	32.07	0	223	0	12.21	0	30.34	0	0	1	0	1
23-25	Male	26.8	Never	4-7h	Non-smoker	15.85	0	31.99	1	329	0	12.01	0	29.4	0	0	1	0	1
20-22	Female	21.9	Occasionally	4-7h	Non-smoker	13.92	0	31.91	1	388	0	12.65	0	33.94	0	0	0	0	1
20-22	Male	24.4	Never	4-7h	Non-smoker	14.09	0	33.28	0	274	0	12.87	0	34.98	0	0	1	0	1
20-22	Female	23.5	Occasionally	4-7h	Non-smoker	13.96	0	33.04	0	347	0	12.89	0	31.51	0	0	0	0	1
20-22	Female	20.1	Never	<3h	Non-smoker	13.37	0	32.51	0	249	0	12.78	0	35.32	1	0	1	0	1
20-22	Male	22.9	Never	4-7h	Non-smoker	16.63	0	31.75	1	272	0	13.04	0	29.28	0	0	1	0	1
20-22	Female	24	Never	4-7h	Non-smoker	12.02	0	34.77	0	241	0	12.32	0	28.75	0	0	1	0	1
20-22	Female	22.8	Never	4-7h	Non-smoker	12.08	0	33.22	0	162	0	11.8	0	37.44	1	0	1	0	1
20-22	Female	19	Never	<3h	Non-smoker	10.58	1	30.96	1	288	0	11.73	0	33.77	0	0	1	0	1
20-22	Male	28.1	Never	8-11h	Non-smoker	15.01	0	31.94	1	254	0	13.28	0	36.19	1	0	1	1	1
20-22	Female	23.3	Never	4-7h	Non-smoker	12.74	0	33.24	0	354	0	12.88	0	29.44	0	0	1	0	1
20-22	Female	20.6	Never	4-7h	Non-smoker	11.89	1	31.68	1	338	0	11.02	0	29.23	0	0	1	0	1
20-22	Female	27.9	Weekly	4-7h	Smoker	13.23	0	33.32	0	339	0	14.05	1	37.67	1	1	0	0	0
20-22	Female	24.9	Never	<3h	Non-smoker	11.22	1	33.26	0	232	0	14	1	29.53	0	0	1	0	1
20-22	Female	19.4	Never	4-7h	Non-smoker	13.48	0	29.35	1	318	0	11.93	0	34.12	0	0	1	0	1
20-22	Female	19.9	Never	8-11h	Smoker	12.86	0	32.9	0	282	0	12.77	0	29.75	0	0	1	1	0
20-22	Female	22.3	Never	<3h	Non-smoker	15.18	0	32.34	0	313	0	12.12	0	28.48	0	0	1	0	1
20-22	Female	23.9	Never	<3h	Non-smoker	12.24	0	32.03	0	400	0	13	0	32.43	0	0	1	0	1
20-22	Female	24.9	Never	8-11h	Non-smoker	11.72	1	32.67	0	327	0	11.57	0	28.13	0	0	1	1	1
20-22	Male	25.9	Daily	4-7h	Smoker	15.43	0	33.59	0	274	0	12.44	0	26.6	0	0	0	0	0
20-22	Female	24.6	Never	4-7h	Non-smoker	11.13	1	32.53	0	248	0	13.29	0	32.4	0	0	1	0	1
20-22	Female	27	Never	4-7h	Non-smoker	12.83	0	32.06	0	244	0	13.49	0	26.75	0	0	1	0	1
20-22	Male	23.4	Never	4-7h	Non-smoker	14.12	0	32.97	0	199	0	12.84	0	34.33	0	0	1	0	1
20-22	Female	20.7	Never	4-7h	Non-smoker	13.42	0	32.44	0	259	0	12.23	0	27.81	0	0	1	0	1
20-22	Male	23	Never	4-7h	Non-smoker	14.25	0	32.19	0	362	0	11.23	0	25.28	0	0	1	0	1
20-22	Female	22.8	Never	8-11h	Smoker	14.55	0	31.82	1	325	0	11.89	0	31.12	0	0	1	1	0
20-22	Female	15.3	Weekly	4-7h	Non-smoker	13.08	0	30.99	1	228	0	13.9	1	38.45	1	1	0	0	1
20-22	Female	21.3	Weekly	4-7h	Non-smoker	12.43	0	31.2	1	282	0	11.94	0	41.37	1	1	0	0	1
20-22	Male	23.9	Never	4-7h	Non-smoker	15.92	0	32.65	0	237	0	12.55	0	32.52	0	0	1	0	1
20-22	Female	21.7	Never	8-11h	Non-smoker	13.26	0	32.33	0	367	0	12.23	0	28.82	0	0	1	1	1
23-25	Female	21.1	Never	4-7h	Non-smoker	15.05	0	31.07	1	259	0	12.64	0	34.14	0	0	1	0	1
20-22	Male	25.7	Weekly	8-11h	Smoker	15.43	0	33.58	0	266	0	14.33	1	40.44	1	1	0	1	0
20-22	Male	20.3	Never	<3h	Smoker	15.87	0	34.24	0	246	0	12.17	0	28.38	0	0	1	0	0
20-22	Female	25.1	Weekly	4-7h	Non-smoker	13.81	0	31.86	1	241	0	14.11	1	39.77	1	1	0	0	1
20-22	Male	19	Never	4-7h	Non-smoker	13.11	1	30.83	1	346	0	11.94	0	31.18	0	0	1	0	1
20-22	Male	31.3	Never	4-7h	Non-smoker	15.69	0	31.76	1	353	0	12.97	0	32.66	0	0	1	0	1
20-22	Female	22.4	Never	4-7h	Non-smoker	12.8	0	33.17	0	207	0	13.04	0	31.39	0	0	1	0	1
20-22	Male	22	Occasionally	<3h	Non-smoker	13.7	0	32.89	0	124	1	12.82	0	31.8	0	0	0	0	1
20-22	Female	26.4	Never	<3h	Smoker	12.07	0	32.17	0	354	0	13.54	1	33.93	0	0	1	0	0
20-22	Male	21.7	Occasionally	4-7h	Non-smoker	13.89	0	33.77	0	216	0	12.35	0	28.66	0	0	0	0	1
20-22	Female	27.4	Weekly	<3h	Non-smoker	10.34	1	33.61	0	303	0	14.76	1	35.32	1	1	0	0	1
20-22	Male	24.1	Never	8-11h	Non-smoker	14.06	0	31.74	1	198	0	13.15	0	35.42	1	0	1	1	1
20-22	Female	22.6	Never	8-11h	Non-smoker	12.96	0	31.73	1	182	0	10.48	1	36.9	1	0	1	1	1
20-22	Male	22.3	Daily	4-7h	Non-smoker	14.07	0	31.87	1	443	0	13.94	1	25.57	0	0	0	0	1
20-22	Female	26.6	Never	8-11h	Non-smoker	13.65	0	31.94	1	248	0	11.89	0	31.45	0	0	1	1	1
20-22	Male	23.7	Never	8-11h	Non-smoker	15.99	0	33.26	0	214	0	11.67	0	26.1	0	0	1	1	1
20-22	Female	24.3	Never	4-7h	Non-smoker	13.55	0	32.78	0	271	0	12.92	0	24.69	1	0	1	0	1
23-25	Female	24.6	Never	<3h	Non-smoker	12.61	0	33.19	0	337	0	11.11	0	32.43	0	0	1	0	1
20-22	Female	23.4	Never	8-11h	Non-smoker	10.31	1	33.01	0	273	0	11.94	0	30.8	0	0	1	1	1
20-22	Female	24.6	Occasionally	4-7h	Non-smoker	11.77	1	33.94	0	350	0	13.75	1	32.9	0	0	0	0	1
20-22	Male	22.6	Never	<3h	Non-smoker	14.37	0	31.45	1	252	0	12.94	0	33.46	0	0	1	0	1
20-22	Female	22.9	Weekly	8-11h	Non-smoker	11.6	1	32.74	0	418	0	15.21	1	40.03	1	1	0	1	1
20-22	Male	19.6	Never	<3h	Non-smoker	14.37	0	30.44	1	257	0	11.97	0	32.16	0	0	1	0	1
23-25	Male	23.9	Never	4-7h	Non-smoker	15.95	0	31.21	1	227	0	11.27	0	40.77	1	0	1	0	1
20-22	Male	17.8	Never	4-7h	Non-smoker	13.02	1	32.33	0	288	0	13.07	0	32.92	0	0	1	0	1
20-22	Female	23.9	Never	4-7h	Non-smoker	14.03	0	32.78	0	235	0	13.24	0	37.53	1	0	1	0	1
20-22	Female	22.2	Never	4-7h	Non-smoker	13.2	0	32.31	0	360	0	13.21	0	25	0	0	1	0	1
20-22	Male	24.1	Never	8-11h	Non-smoker	14.74	0	31.89	1	266	0	12.67	0	36.05	1	0	1	1	1
20-22	Female	19.9	Never	8-11h	Non-smoker	11.76	1	32.05	0	266	0	11.73	0	31.46	0	0	1	1	1
20-22	Female	22.1	Never	4-7h	Non-smoker	12.45	0	32.15	0	278	0	12.85	0	32.67	0	0	1	0	1
20-22	Male	23.8	Weekly	4-7h	Smoker	14.92	0	33.45	0	312	0	13.45	1	36.78	1	1	0	0	0
20-22	Female	24.3	Never	8-11h	Non-smoker	13.28	0	32.89	0	295	0	12.34	0	31.23	0	0	1	1	1
20-22	Male	21.5	Daily	4-7h	Non-smoker	14.67	0	32.78	0	301	0	12.56	0	33.45	0	0	0	0	1
20-22	Female	22.7	Occasionally	4-7h	Non-smoker	12.89	0	32.34	0	267	0	13.23	0	34.56	0	0	0	0	1
20-22	Male	25.2	Never	4-7h	Smoker	15.78	0	33.12	0	289	0	12.89	0	32.34	0	0	1	0	0
20-22	Female	23.4	Never	<3h	Non-smoker	11.95	1	32.45	0	312	0	12.67	0	35.23	1	0	1	0	1
20-22	Male	24.1	Weekly	4-7h	Non-smoker	13.45	0	32.67	0	298	0	14.12	1	37.89	1	1	0	0	1
20-22	Female	22.8	Never	4-7h	Non-smoker	12.67	0	32.78	0	301	0	12.45	0	32.12	0	0	1	0	1
20-22	Male	23.3	Daily	4-7h	Smoker	15.34	0	33.56	0	276	0	12.78	0	33.67	0	0	0	0	0
20-22	Female	24.5	Never	8-11h	Non-smoker	13.12	0	32.45	0	287	0	12.34	0	31.78	0	0	1	1	1
20-22	Male	22.9	Occasionally	4-7h	Non-smoker	14.23	0	32.67	0	312	0	12.89	0	33.45	0	0	0	0	1
20-22	Female	21.8	Never	4-7h	Smoker	13.78	0	33.12	0	298	0	13.45	1	34.56	0	0	1	0	0
20-22	Male	25.4	Never	4-7h	Non-smoker	14.89	0	32.34	0	301	0	12.67	0	32.78	0	0	1	0	1
20-22	Female	23.1	Weekly	4-7h	Non-smoker	12.34	0	32.56	0	289	0	13.78	1	36.45	1	1	0	0	1
20-22	Male	22.6	Daily	4-7h	Non-smoker	14.56	0	32.89	0	312	0	12.34	0	33.12	0	0	0	0	1
20-22	Female	24.8	Never	<3h	Non-smoker	12.78	0	32.67	0	301	0	12.89	0	35.67	1	0	1	0	1
20-22	Male	23.7	Never	4-7h	Smoker	15.67	0	33.45	0	287	0	12.56	0	32.89	0	0	1	0	0
20-22	Female	22.3	Occasionally	4-7h	Non-smoker	13.45	0	32.78	0	298	0	13.12	0	34.23	0	0	0	0	1
20-22	Male	24.9	Never	4-7h	Non-smoker	14.78	0	32.34	0	312	0	12.67	0	32.45	0	0	1	0	1
20-22	Female	23.6	Never	8-11h	Non-smoker	12.89	0	32.67	0	301	0	12.34	0	31.78	0	0	1	1	1
20-22	Male	22.4	Daily	4-7h	Smoker	15.23	0	33.56	0	289	0	12.78	0	33.45	0	0	0	0	0
20-22	Female	24.2	Never	4-7h	Non-smoker	13.12	0	32.45	0	298	0	13.45	1	34.56	0	0	1	0	1
20-22	Male	23.8	Weekly	4-7h	Non-smoker	13.67	0	32.78	0	312	0	14.23	1	37.12	1	1	0	0	1
20-22	Female	22.7	Never	<3h	Non-smoker	12.34	0	32.56	0	301	0	12.89	0	35.78	1	0	1	0	1
20-22	Male	25.1	Never	4-7h	Smoker	15.89	0	33.34	0	287	0	12.67	0	32.89	0	0	1	0	0
20-22	Female	23.9	Never	4-7h	Non-smoker	12.78	0	32.67	0	298	0	12.34	0	32.45	0	0	1	0	1
20-22	Male	22.8	Daily	4-7h	Non-smoker	14.45	0	32.89	0	312	0	12.56	0	33.12	0	0	0	0	1
20-22	Female	24.6	Never	8-11h	Non-smoker	13.23	0	32.45	0	301	0	12.67	0	31.78	0	0	1	1	1
20-22	Male	23.4	Occasionally	4-7h	Non-smoker	14.12	0	32.67	0	289	0	13.12	0	34.23	0	0	0	0	1
20-22	Female	22.9	Never	4-7h	Smoker	13.67	0	33.12	0	298	0	13.45	1	34.56	0	0	1	0	0
20-22	Male	25.3	Never	4-7h	Non-smoker	14.78	0	32.34	0	312	0	12.67	0	32.45	0	0	1	0	1
20-22	Female	23.7	Weekly	4-7h	Non-smoker	12.45	0	32.56	0	301	0	13.78	1	36.45	1	1	0	0	1
20-22	Male	22.5	Daily	4-7h	Non-smoker	14.56	0	32.89	0	289	0	12.34	0	33.12	0	0	0	0	1
20-22	Female	24.9	Never	<3h	Non-smoker	12.67	0	32.67	0	298	0	12.89	0	35.67	1	0	1	0	1
20-22	Male	23.6	Never	4-7h	Smoker	15.78	0	33.45	0	312	0	12.56	0	32.89	0	0	1	0	0
20-22	Female	22.4	Occasionally	4-7h	Non-smoker	13.34	0	32.78	0	301	0	13.12	0	34.23	0	0	0	0	1
20-22	Male	25.2	Never	4-7h	Non-smoker	14.89	0	32.34	0	287	0	12.67	0	32.45	0	0	1	0	1
20-22	Female	23.8	Never	8-11h	Non-smoker	12.89	0	32.67	0	298	0	12.34	0	31.78	0	0	1	1	1
20-22	Male	22.7	Daily	4-7h	Smoker	15.23	0	33.56	0	312	0	12.78	0	33.45	0	0	0	0	0
20-22	Female	24.3	Never	4-7h	Non-smoker	13.12	0	32.45	0	301	0	13.45	1	34.56	0	0	1	0	1
20-22	Male	23.9	Weekly	4-7h	Non-smoker	13.67	0	32.78	0	289	0	14.23	1	37.12	1	1	0	0	1
20-22	Female	22.8	Never	<3h	Non-smoker	12.34	0	32.56	0	298	0	12.89	0	35.78	1	0	1	0	1
20-22	Male	25.4	Never	4-7h	Smoker	15.89	0	33.34	0	312	0	12.67	0	32.89	0	0	1	0	0
20-22	Female	24.1	Never	4-7h	Non-smoker	12.78	0	32.67	0	301	0	12.34	0	32.45	0	0	1	0	1
20-22	Male	22.9	Daily	4-7h	Non-smoker	14.45	0	32.89	0	287	0	12.56	0	33.12	0	0	0	0	1
20-22	Female	24.7	Never	8-11h	Non-smoker	13.23	0	32.45	0	298	0	12.67	0	31.78	0	0	1	1	1
20-22	Male	23.5	Occasionally	4-7h	Non-smoker	14.12	0	32.67	0	312	0	13.12	0	34.23	0	0	0	0	1
20-22	Female	23.1	Never	4-7h	Smoker	13.67	0	33.12	0	301	0	13.45	1	34.56	0	0	1	0	0
20-22	Male	25.6	Never	4-7h	Non-smoker	14.78	0	32.34	0	289	0	12.67	0	32.45	0	0	1	0	1
20-22	Female	23.8	Weekly	4-7h	Non-smoker	12.45	0	32.56	0	298	0	13.78	1	36.45	1	1	0	0	1
20-22	Male	22.6	Daily	4-7h	Non-smoker	14.56	0	32.89	0	312	0	12.34	0	33.12	0	0	0	0	1
20-22	Female	25.1	Never	<3h	Non-smoker	12.67	0	32.67	0	301	0	12.89	0	35.67	1	0	1	0	1
20-22	Male	23.7	Never	4-7h	Smoker	15.78	0	33.45	0	287	0	12.56	0	32.89	0	0	1	0	0
20-22	Female	22.5	Occasionally	4-7h	Non-smoker	13.34	0	32.78	0	298	0	13.12	0	34.23	0	0	0	0	1
20-22	Male	25.3	Never	4-7h	Non-smoker	14.89	0	32.34	0	312	0	12.67	0	32.45	0	0	1	0	1
20-22	Female	23.9	Never	8-11h	Non-smoker	12.89	0	32.67	0	301	0	12.34	0	31.78	0	0	1	1	1
20-22	Male	22.8	Daily	4-7h	Smoker	15.23	0	33.56	0	289	0	12.78	0	33.45	0	0	0	0	0
20-22	Female	24.4	Never	4-7h	Non-smoker	13.12	0	32.45	0	298	0	13.45	1	34.56	0	0	1	0	1
20-22	Male	24.1	Weekly	4-7h	Non-smoker	13.67	0	32.78	0	312	0	14.23	1	37.12	1	1	0	0	1
20-22	Female	22.9	Never	<3h	Non-smoker	12.34	0	32.56	0	301	0	12.89	0	35.78	1	0	1	0	1
20-22	Male	25.5	Never	4-7h	Smoker	15.89	0	33.34	0	287	0	12.67	0	32.89	0	0	1	0	0
20-22	Female	24.2	Never	4-7h	Non-smoker	12.78	0	32.67	0	298	0	12.34	0	32.45	0	0	1	0	1
20-22	Male	23.1	Daily	4-7h	Non-smoker	14.45	0	32.89	0	312	0	12.56	0	33.12	0	0	0	0	1
20-22	Female	24.8	Never	8-11h	Non-smoker	13.23	0	32.45	0	301	0	12.67	0	31.78	0	0	1	1	1
20-22	Male	23.6	Occasionally	4-7h	Non-smoker	14.12	0	32.67	0	289	0	13.12	0	34.23	0	0	0	0	1
20-22	Female	23.2	Never	4-7h	Smoker	13.67	0	33.12	0	298	0	13.45	1	34.56	0	0	1	0	0
20-22	Male	25.7	Never	4-7h	Non-smoker	14.78	0	32.34	0	312	0	12.67	0	32.45	0	0	1	0	1
20-22	Female	23.9	Weekly	4-7h	Non-smoker	12.45	0	32.56	0	301	0	13.78	1	36.45	1	1	0	0	1
20-22	Male	22.7	Daily	4-7h	Non-smoker	14.56	0	32.89	0	287	0	12.34	0	33.12	0	0	0	0	1
20-22	Female	25.2	Never	<3h	Non-smoker	12.67	0	32.67	0	298	0	12.89	0	35.67	1	0	1	0	1
20-22	Male	23.8	Never	4-7h	Smoker	15.78	0	33.45	0	312	0	12.56	0	32.89	0	0	1	0	0
20-22	Female	22.6	Occasionally	4-7h	Non-smoker	13.34	0	32.78	0	301	0	13.12	0	34.23	0	0	0	0	1
20-22	Male	25.4	Never	4-7h	Non-smoker	14.89	0	32.34	0	289	0	12.67	0	32.45	0	0	1	0	1
20-22	Female	24.1	Never	8-11h	Non-smoker	12.89	0	32.67	0	298	0	12.34	0	31.78	0	0	1	1	1
20-22	Male	22.9	Daily	4-7h	Smoker	15.23	0	33.56	0	312	0	12.78	0	33.45	0	0	0	0	0
20-22	Female	24.5	Never	4-7h	Non-smoker	13.12	0	32.45	0	301	0	13.45	1	34.56	0	0	1	0	1
20-22	Male	24.2	Weekly	4-7h	Non-smoker	13.67	0	32.78	0	287	0	14.23	1	37.12	1	1	0	0	1
20-22	Female	23.1	Never	<3h	Non-smoker	12.34	0	32.56	0	298	0	12.89	0	35.78	1	0	1	0	1
20-22	Male	25.6	Never	4-7h	Smoker	15.89	0	33.34	0	312	0	12.67	0	32.89	0	0	1	0	0
20-22	Female	24.3	Never	4-7h	Non-smoker	12.78	0	32.67	0	301	0	12.34	0	32.45	0	0	1	0	1
20-22	Male	23.2	Daily	4-7h	Non-smoker	14.45	0	32.89	0	289	0	12.56	0	33.12	0	0	0	0	1
20-22	Female	24.9	Never	8-11h	Non-smoker	13.23	0	32.45	0	298	0	12.67	0	31.78	0	0	1	1	1
20-22	Male	23.7	Occasionally	4-7h	Non-smoker	14.12	0	32.67	0	312	0	13.12	0	34.23	0	0	0	0	1
20-22	Female	23.3	Never	4-7h	Smoker	13.67	0	33.12	0	301	0	13.45	1	34.56	0	0	1	0	0
20-22	Male	25.8	Never	4-7h	Non-smoker	14.78	0	32.34	0	287	0	12.67	0	32.45	0	0	1	0	1
20-22	Female	24.1	Weekly	4-7h	Non-smoker	12.45	0	32.56	0	298	0	13.78	1	36.45	1	1	0	0	1
20-22	Male	22.8	Daily	4-7h	Non-smoker	14.56	0	32.89	0	312	0	12.34	0	33.12	0	0	0	0	1
20-22	Female	25.3	Never	<3h	Non-smoker	12.67	0	32.67	0	301	0	12.89	0	35.67	1	0	1	0	1
20-22	Male	23.9	Never	4-7h	Smoker	15.78	0	33.45	0	289	0	12.56	0	32.89	0	0	1	0	0
20-22	Female	22.7	Occasionally	4-7h	Non-smoker	13.34	0	32.78	0	298	0	13.12	0	34.23	0	0	0	0	1
20-22	Male	25.5	Never	4-7h	Non-smoker	14.89	0	32.34	0	312	0	12.67	0	32.45	0	0	1	0	1
20-22	Female	24.2	Never	8-11h	Non-smoker	12.89	0	32.67	0	301	0	12.34	0	31.78	0	0	1	1	1
20-22	Male	23.1	Daily	4-7h	Smoker	15.23	0	33.56	0	287	0	12.78	0	33.45	0	0	0	0	0
20-22	Female	24.6	Never	4-7h	Non-smoker	13.12	0	32.45	0	298	0	13.45	1	34.56	0	0	1	0	1
20-22	Male	24.3	Weekly	4-7h	Non-smoker	13.67	0	32.78	0	312	0	14.23	1	37.12	1	1	0	0	1
20-22	Female	23.2	Never	<3h	Non-smoker	12.34	0	32.56	0	301	0	12.89	0	35.78	1	0	1	0	1
20-22	Male	25.7	Never	4-7h	Smoker	15.89	0	33.34	0	289	0	12.67	0	32.89	0	0	1	0	0
20-22	Female	24.4	Never	4-7h	Non-smoker	12.78	0	32.67	0	298	0	12.34	0	32.45	0	0	1	0	1
20-22	Male	23.3	Daily	4-7h	Non-smoker	14.45	0	32.89	0	312	0	12.56	0	33.12	0	0	0	0	1
20-22	Female	25.1	Never	8-11h	Non-smoker	13.23	0	32.45	0	301	0	12.67	0	31.78	0	0	1	1	1
20-22	Male	23.8	Occasionally	4-7h	Non-smoker	14.12	0	32.67	0	287	0	13.12	0	34.23	0	0	0	0	1
20-22	Female	23.4	Never	4-7h	Smoker	13.67	0	33.12	0	298	0	13.45	1	34.56	0	0	1	0	0
20-22	Male	25.9	Never	4-7h	Non-smoker	14.78	0	32.34	0	312	0	12.67	0	32.45	0	0	1	0	1
20-22	Female	24.3	Weekly	4-7h	Non-smoker	12.45	0	32.56	0	301	0	13.78	1	36.45	1	1	0	0	1
20-22	Male	22.9	Daily	4-7h	Non-smoker	14.56	0	32.89	0	289	0	12.34	0	33.12	0	0	0	0	1
20-22	Female	25.4	Never	<3h	Non-smoker	12.67	0	32.67	0	298	0	12.89	0	35.67	1	0	1	0	1
20-22	Male	24.1	Never	4-7h	Smoker	15.78	0	33.45	0	312	0	12.56	0	32.89	0	0	1	0	0
20-22	Female	22.8	Occasionally	4-7h	Non-smoker	13.34	0	32.78	0	301	0	13.12	0	34.23	0	0	0	0	1
20-22	Male	25.6	Never	4-7h	Non-smoker	14.89	0	32.34	0	287	0	12.67	0	32.45	0	0	1	0	1
20-22	Female	24.4	Never	8-11h	Non-smoker	12.89	0	32.67	0	298	0	12.34	0	31.78	0	0	1	1	1
20-22	Male	23.2	Daily	4-7h	Smoker	15.23	0	33.56	0	312	0	12.78	0	33.45	0	0	0	0	0
20-22	Female	24.7	Never	4-7h	Non-smoker	13.12	0	32.45	0	301	0	13.45	1	34.56	0	0	1	0	1
20-22	Male	24.4		4-7h	Non-smoker	13.67	0	32.78	0	289	0	14.23	1	37.12	1	1	0	0	1
20-22	Female	23.3	Never	<3h	Non-smoker	12.34	0	32.56	0	298	0	12.89	0	35.78	1	0	1	0	1
20-22		25.8	Never	4-7h	Smoker	15.89	0	33.34	0	312	0	12.67	0	32.89	0	0	1	0	0
20-22	Female	24.5	Never	4-7h	Non-smoker	12.78	0	32.67	0	301	0	12.34	0	32.45	0	0	1	0	1
20-22	Male	23.4	Daily	4-7h	Non-smoker	14.45	0	32.89	0	287	0	12.56	0	33.12	0	0	0	0	1
20-22	Female	25.2	Never	8-11h	Non-smoker	13.23	0	32.45	0	298	0	12.67	0	31.78	0	0	1	1	1
20-22	Male	23.9	Occasionally	4-7h	Non-smoker	14.12	0	32.67	0	312	0	13.12	0	34.23	0	0	0	0	1
20-22	Female	23.5	Never	4-7h	Smoker	13.67	0	33.12	0	301	0	13.45	1	34.56	0	0	1	0	0
20-22	Male	26.1	Never	4-7h	Non-smoker	14.78	0	32.34	0	289	0	12.67	0	32.45	0	0	1	0	1
20-22	Female	24.5	Weekly	4-7h	Non-smoker	12.45	0	32.56	0	298	0	13.78	1	36.45	1	1	0	0	1
20-22	Male	23.1	Daily	4-7h	Non-smoker	14.56	0	32.89	0	312	0	12.34	0	33.12	0	0	0	0	1
20-22	Female	25.5	Never	<3h	Non-smoker	12.67	0	32.67	0	301	0	12.89	0	35.67	1	0	1	0	1
20-22	Male	24.2	Never	4-7h	Smoker	15.78	0	33.45	0	287	0	12.56	0	32.89	0	0	1	0	0
20-22	Female	22.9	Occasionally	4-7h	Non-smoker	13.34	0	32.78	0	298	0	13.12	0	34.23	0	0	0	0	1
20-22	Male	25.7	Never	4-7h	Non-smoker	14.89	0	32.34	0	312	0	12.67	0	32.45	0	0	1	0	1
20-22	Female	24.6	Never	8-11h	Non-smoker	12.89	0	32.67	0	301	0	12.34	0	31.78	0	0	1	1	1
20-22	Male	23.3	Daily	4-7h	Smoker	15.23	0	33.56	0	289	0	12.78	0	33.45	0	0	0	0	0
20-22	Female	24.8	Never	4-7h	Non-smoker	13.12	0	32.45	0	298	0	13.45	1	34.56	0	0	1	0	1
20-22	Male	24.5	Weekly	4-7h	Non-smoker	13.67	0	32.78	0	312	0	14.23	1	37.12	1	1	0	0	1
20-22	Female	23.4	Never	<3h	Non-smoker	12.34	0	32.56	0	301	0	12.89	0	35.78	1	0	1	0	1
20-22	Male	25.9	Never	4-7h	Smoker	15.89	0	33.34	0	287	0	12.67	0	32.89	0	0	1	0	0
20-22	Female	24.6	Never	4-7h	Non-smoker	12.78	0	32.67	0	298	0	12.34	0	32.45	0	0	1	0	1
20-22	Male	23.5	Daily	4-7h	Non-smoker	14.45	0	32.89	0	312	0	12.56	0	33.12	0	0	0	0	1
20-22	Female	25.3	Never	8-11h	Non-smoker	13.23	0	32.45	0	301	0	12.67	0	31.78	0	0	1	1	1
20-22	Male	24.1	Occasionally	4-7h	Non-smoker	14.12	0	32.67	0	289	0	13.12	0	34.23	0	0	0	0	1
20-22	Female	23.6	Never	4-7h	Smoker	13.67	0	33.12	0	298	0	13.45	1	34.56	0	0	1	0	0
20-22	Male	26.2	Never	4-7h	Non-smoker	14.78	0	32.34	0	312	0	12.67	0	32.45	0	0	1	0	1
20-22	Female	24.7	Weekly	4-7h	Non-smoker	12.45	0	32.56	0	301	0	13.78	1	36.45	1	1	0	0	1
20-22	Male	23.2	Daily	4-7h	Non-smoker	14.56	0	32.89	0	287	0	12.34	0	33.12	0	0	0	0	1
20-22	Female	25.6	Never	<3h	Non-smoker	12.67	0	32.67	0	298	0	12.89	0	35.67	1	0	1	0	1
20-22	Male	24.3	Never	4-7h	Smoker	15.78	0	33.45	0	312	0	12.56	0	32.89	0	0	1	0	0
20-22	Female	23.1	Occasionally	4-7h	Non-smoker	13.34	0	32.78	0	301	0	13.12	0	34.23	0	0	0	0	1
20-22	Male	25.8	Never	4-7h	Non-smoker	14.89	0	32.34	0	289	0	12.67	0	32.45	0	0	1	0	1
20-22	Female	24.7	Never	8-11h	Non-smoker	12.89	0	32.67	0	298	0	12.34	0	31.78	0	0	1	1	1
20-22	Male	23.4	Daily	4-7h	Smoker	15.23	0	33.56	0	312	0	12.78	0	33.45	0	0	0	0	0
20-22	Female	24.9	Never	4-7h	Non-smoker	13.12	0	32.45	0	301	0	13.45	1	34.56	0	0	1	0	1
20-22	Male	24.6	Weekly	4-7h	Non-smoker	13.67	0	32.78	0	287	0	14.23	1	37.12	1	1	0	0	1
20-22	Female	23.5	Never	<3h	Non-smoker	12.34	0	32.56	0	298	0	12.89	0	35.78	1	0	1	0	1
20-22	Male	26.1	Never	4-7h	Smoker	15.89	0	33.34	0	312	0	12.67	0	32.89	0	0	1	0	0
20-22	Female	24.8	Never	4-7h	Non-smoker	12.78	0	32.67	0	301	0	12.34	0	32.45	0	0	1	0	1
20-22	Male	23.6	Daily	4-7h	Non-smoker	14.45	0	32.89	0	289	0	12.56	0	33.12	0	0	0	0	1
20-22	Female	25.4	Never	8-11h	Non-smoker	13.23	0	32.45	0	298	0	12.67	0	31.78	0	0	1	1	1
20-22	Male	24.2	Occasionally	4-7h	Non-smoker	14.12	0	32.67	0	312	0	13.12	0	34.23	0	0	0	0	1
20-22	Female	23.7	Never	4-7h	Smoker	13.67	0	33.12	0	301	0	13.45	1	34.56	0	0	1	0	0
20-22	Male	26.3	Never	4-7h	Non-smoker	14.78	0	32.34	0	287	0	12.67	0	32.45	0	0	1	0	1
20-22	Female	24.8	Weekly	4-7h	Non-smoker	12.45	0	32.56	0	298	0	13.78	1	36.45	1	1	0	0	1
20-22	Male	23.3	Daily	4-7h	Non-smoker	14.56	0	32.89	0	312	0	12.34	0	33.12	0	0	0	0	1
20-22	Female	25.7	Never	<3h	Non-smoker	12.67	0	32.67	0	301	0	12.89	0	35.67	1	0	1	0	1
20-22	Male	24.4	Never	4-7h	Smoker	15.78	0	33.45	0	289	0	12.56	0	32.89	0	0	1	0	0
20-22	Female	23.2	Occasionally	4-7h	Non-smoker	13.34	0	32.78	0	298	0	13.12	0	34.23	0	0	0	0	1
20-22	Male	25.9	Never	4-7h	Non-smoker	14.89	0	32.34	0	312	0	12.67	0	32.45	0	0	1	0	1
20-22	Female	24.9	Never	8-11h	Non-smoker	12.89	0	32.67	0	301	0	12.34	0	31.78	0	0	1	1	1
20-22	Male	23.5	Daily	4-7h	Smoker	15.23	0	33.56	0	287	0	12.78	0	33.45	0	0	0	0	0
20-22	Female	25.1	Never	4-7h	Non-smoker	13.12	0	32.45	0	298	0	13.45	1	34.56	0	0	1	0	1
20-22	Male	24.7	Weekly	4-7h	Non-smoker	13.67	0	32.78	0	312	0	14.23	1	37.12	1	1	0	0	1
20-22	Female	23.6	Never	<3h	Non-smoker	12.34	0	32.56	0	301	0	12.89	0	35.78	1	0	1	0	1
20-22	Male	26.2	Never	4-7h	Smoker	15.89	0	33.34	0	289	0	12.67	0	32.89	0	0	1	0	0
20-22	Female	24.9	Never	4-7h	Non-smoker	12.78	0	32.67	0	298	0	12.34	0	32.45	0	0	1	0	1
20-22	Male	23.7	Daily	4-7h	Non-smoker	14.45	0	32.89	0	312	0	12.56	0	33.12	0	0	0	0	1
20-22	Female	25.5	Never	8-11h	Non-smoker	13.23	0	32.45	0	301	0	12.67	0	31.78	0	0	1	1	1
20-22	Male	24.3	Occasionally	4-7h	Non-smoker	14.12	0	32.67	0	287	0	13.12	0	34.23	0	0	0	0	1
20-22	Female	23.8	Never	4-7h	Smoker	13.67	0	33.12	0	298	0	13.45	1	34.56	0	0	1	0	0
20-22	Male	26.4	Never	4-7h	Non-smoker	14.78	0	32.34	0	312	0	12.67	0	32.45	0	0	1	0	1
20-22	Female	25.1	Weekly	4-7h	Non-smoker	12.45	0	32.56	0	301	0	13.78	1	36.45	1	1	0	0	1
20-22	Male	23.4	Daily	4-7h	Non-smoker	14.56	0	32.89	0	289	0	12.34	0	33.12	0	0	0	0	1
20-22	Female	25.8	Never	<3h	Non-smoker	12.67	0	32.67	0	298	0	12.89	0	35.67	1	0	1	0	1
20-22	Male	24.5	Never	4-7h	Smoker	15.78	0	33.45	0	312	0	12.56	0	32.89	0	0	1	0	0
20-22	Female	23.3	Occasionally	4-7h	Non-smoker	13.34	0	32.78	0	301	0	13.12	0	34.23	0	0	0	0	1
20-22	Male	26.1	Never	4-7h	Non-smoker	14.89	0	32.34	0	287	0	12.67	0	32.45	0	0	1	0	1
20-22	Female	25.1	Never	8-11h	Non-smoker	12.89	0	32.67	0	298	0	12.34	0	31.78	0	0	1	1	1
20-22	Male	23.6	Daily	4-7h	Smoker	15.23	0	33.56	0	312	0	12.78	0	33.45	0	0	0	0	0
20-22	Female	25.2	Never	4-7h	Non-smoker	13.12	0	32.45	0	301	0	13.45	1	34.56	0	0	1	0	1
20-22	Male	24.8	Weekly	4-7h	Non-smoker	13.67	0	32.78	0	289	0	14.23	1	37.12	1	1	0	0	1
20-22	Female	23.7	Never	<3h	Non-smoker	12.34	0	32.56	0	298	0	12.89	0	35.78	1	0	1	0	1
20-22	Male	26.3	Never	4-7h	Smoker	15.89	0	33.34	0	312	0	12.67	0	32.89	0	0	1	0	0
20-22	Female	25.2	Never	4-7h	Non-smoker	12.78	0	32.67	0	301	0	12.34	0	32.45	0	0	1	0	1
20-22	Male	23.8	Daily	4-7h	Non-smoker	14.45	0	32.89	0	287	0	12.56	0	33.12	0	0	0	0	1
20-22	Female	25.6	Never	8-11h	Non-smoker	13.23	0	32.45	0	298	0	12.67	0	31.78	0	0	1	1	1
20-22	Male	24.4	Occasionally	4-7h	Non-smoker	14.12	0	32.67	0	312	0	13.12	0	34.23	0	0	0	0	1
20-22	Female	23.9	Never	4-7h	Smoker	13.67	0	33.12	0	301	0	13.45	1	34.56	0	0	1	0	0
20-22	Male	26.5	Never	4-7h	Non-smoker	14.78	0	32.34	0	289	0	12.67	0	32.45	0	0	1	0	1
20-22	Female	25.3	Weekly	4-7h	Non-smoker	12.45	0	32.56	0	298	0	13.78	1	36.45	1	1	0	0	1
20-22	Male	23.5	Daily	4-7h	Non-smoker	14.56	0	32.89	0	312	0	12.34	0	33.12	0	0	0	0	1
20-22	Female	25.9	Never	<3h	Non-smoker	12.67	0	32.67	0	301	0	12.89	0	35.67	1	0	1	0	1
20-22	Male	24.6	Never	4-7h	Smoker	15.78	0	33.45	0	287	0	12.56	0	32.89	0	0	1	0	0
20-22	Female	23.4	Occasionally	4-7h	Non-smoker	13.34	0	32.78	0	298	0	13.12	0	34.23	0	0	0	0	1
20-22	Male	26.2	Never	4-7h	Non-smoker	14.89	0	32.34	0	312	0	12.67	0	32.45	0	0	1	0	1
20-22	Female	25.4	Never	8-11h	Non-smoker	12.89	0	32.67	0	301	0	12.34	0	31.78	0	0	1	1	1
20-22	Male	23.7	Daily	4-7h	Smoker	15.23	0	33.56	0	289	0	12.78	0	33.45	0	0	0	0	0
20-22	Female	25.3	Never	4-7h	Non-smoker	13.12	0	32.45	0	298	0	13.45	1	34.56	0	0	1	0	1
20-22	Male	24.9	Weekly	4-7h	Non-smoker	13.67	0	32.78	0	312	0	14.23	1	37.12	1	1	0	0	1
20-22	Female	23.8	Never	<3h	Non-smoker	12.34	0	32.56	0	301	0	12.89	0	35.78	1	0	1	0	1
20-22	Male	26.4	Never	4-7h	Smoker	15.89	0	33.34	0	287	0	12.67	0	32.89	0	0	1	0	0
20-22	Female	25.5	Never	4-7h	Non-smoker	12.78	0	32.67	0	298	0	12.34	0	32.45	0	0	1	0	1
20-22	Male	23.9	Daily	4-7h	Non-smoker	14.45	0	32.89	0	312	0	12.56	0	33.12	0	0	0	0	1
20-22	Female	25.7	Never	8-11h	Non-smoker	13.23	0	32.45	0	301	0	12.67	0	31.78	0	0	1	1	1
20-22	Male	24.5	Occasionally	4-7h	Non-smoker	14.12	0	32.67	0	289	0	13.12	0	34.23	0	0	0	0	1
20-22	Female	24.1	Never	4-7h	Smoker	13.67	0	33.12	0	298	0	13.45	1	34.56	0	0	1	0	0
20-22	Male	26.6	Never	4-7h	Non-smoker	14.78	0	32.34	0	312	0	12.67	0	32.45	0	0	1	0	1
20-22	Female	25.6	Weekly	4-7h	Non-smoker	12.45	0	32.56	0	301	0	13.78	1	36.45	1	1	0	0	1
20-22	Male	23.6	Daily	4-7h	Non-smoker	14.56	0	32.89	0	287	0	12.34	0	33.12	0	0	0	0	1
20-22	Female	26.1	Never	<3h	Non-smoker	12.67	0	32.67	0	298	0	12.89	0	35.67	1	0	1	0	1
20-22	Male	24.7	Never	4-7h	Smoker	15.78	0	33.45	0	312	0	12.56	0	32.89	0	0	1	0	0
20-22	Female	23.5	Occasionally	4-7h	Non-smoker	13.34	0	32.78	0	301	0	13.12	0	34.23	0	0	0	0	1
20-22	Male	26.3	Never	4-7h	Non-smoker	14.89	0	32.34	0	289	0	12.67	0	32.45	0	0	1	0	1
20-22	Female	25.7	Never	8-11h	Non-smoker	12.89	0	32.67	0	298	0	12.34	0	31.78	0	0	1	1	1
20-22	Male	23.8	Daily	4-7h	Smoker	15.23	0	33.56	0	312	0	12.78	0	33.45	0	0	0	0	0
20-22	Female	25.4	Never	4-7h	Non-smoker	13.12	0	32.45	0	301	0	13.45	1	34.56	0	0	1	0	1
20-22	Male	25.1	Weekly	4-7h	Non-smoker	13.67	0	32.78	0	287	0	14.23	1	37.12	1	1	0	0	1
20-22	Female	23.9	Never	<3h	Non-smoker	12.34	0	32.56	0	298	0	12.89	0	35.78	1	0	1	0	1
20-22	Male	26.5	Never	4-7h	Smoker	15.89	0	33.34	0	312	0	12.67	0	32.89	0	0	1	0	0
20-22	Female	25.8	Never	4-7h	Non-smoker	12.78	0	32.67	0	301	0	12.34	0	32.45	0	0	1	0	1
20-22	Male	24.1	Daily	4-7h	Non-smoker	14.45	0	32.89	0	289	0	12.56	0	33.12	0	0	0	0	1
20-22	Female	25.9	Never	8-11h	Non-smoker	13.23	0	32.45	0	298	0	12.67	0	31.78	0	0	1	1	1
20-22	Male	24.6	Occasionally	4-7h	Non-smoker	14.12	0	32.67	0	312	0	13.12	0	34.23	0	0	0	0	1
20-22	Female	24.2	Never	4-7h	Smoker	13.67	0	33.12	0	301	0	13.45	1	34.56	0	0	1	0	0
20-22	Male	26.7	Never	4-7h	Non-smoker	14.78	0	32.34	0	287	0	12.67	0	32.45	0	0	1	0	1
20-22	Female	25.9	Weekly	4-7h	Non-smoker	12.45	0	32.56	0	298	0	13.78	1	36.45	1	1	0	0	1
20-22	Male	23.7	Daily	4-7h	Non-smoker	14.56	0	32.89	0	312	0	12.34	0	33.12	0	0	0	0	1
20-22	Female	26.2	Never	<3h	Non-smoker	12.67	0	32.67	0	301	0	12.89	0	35.67	1	0	1	0	1
20-22	Male	24.8	Never	4-7h	Smoker	15.78	0	33.45	0	289	0	12.56	0	32.89	0	0	1	0	0
20-22	Female	23.6	Occasionally	4-7h	Non-smoker	13.34	0	32.78	0	298	0	13.12	0	34.23	0	0	0	0	1
20-22	Male	26.4	Never	4-7h	Non-smoker	14.89	0	32.34	0	312	0	12.67	0	32.45	0	0	1	0	1
20-22	Female	26.1	Never	8-11h	Non-smoker	12.89	0	32.67	0	301	0	12.34	0	31.78	0	0	1	1	1
20-22	Male	23.9	Daily	4-7h	Smoker	15.23	0	33.56	0	287	0	12.78	0	33.45	0	0	0	0	0
20-22	Female	25.5	Never	4-7h	Non-smoker	13.12	0	32.45	0	298	0	13.45	1	34.56	0	0	1	0	1
20-22	Male	25.2	Weekly	4-7h	Non-smoker	13.67	0	32.78	0	312	0	14.23	1	37.12	1	1	0	0	1
20-22	Female	24.1	Never	<3h	Non-smoker	12.34	0	32.56	0	301	0	12.89	0	35.78	1	0	1	0	1
20-22	Male	26.6	Never	4-7h	Smoker	15.89	0	33.34	0	289	0	12.67	0	32.89	0	0	1	0	0
20-22	Female	26.2	Never	4-7h	Non-smoker	12.78	0	32.67	0	298	0	12.34	0	32.45	0	0	1	0	1
20-22	Male	24.2	Daily	4-7h	Non-smoker	14.45	0	32.89	0	312	0	12.56	0	33.12	0	0	0	0	1
20-22	Female	26.3	Never	8-11h	Non-smoker	13.23	0	32.45	0	301	0	12.67	0	31.78	0	0	1	1	1
20-22	Male	24.7	Occasionally	4-7h	Non-smoker	14.12	0	32.67	0	287	0	13.12	0	34.23	0	0	0	0	1
20-22	Female	24.3	Never	4-7h	Smoker	13.67	0	33.12	0	298	0	13.45	1	34.56	0	0	1	0	0
20-22	Male	26.8	Never	4-7h	Non-smoker	14.78	0	32.34	0	312	0	12.67	0	32.45	0	0	1	0	1
20-22	Female	26.4	Weekly	4-7h	Non-smoker	12.45	0	32.56	0	301	0	13.78	1	36.45	1	1	0	0	1
20-22	Male	23.8	Daily	4-7h	Non-smoker	14.56	0	32.89	0	289	0	12.34	0	33.12	0	0	0	0	1
20-22	Female	26.5	Never	<3h	Non-smoker	12.67	0	32.67	0	298	0	12.89	0	35.67	1	0	1	0	1
20-22	Male	24.9	Never	4-7h	Smoker	15.78	0	33.45	0	312	0	12.56	0	32.89	0	0	1	0	0
20-22	Female	23.7	Occasionally	4-7h	Non-smoker	13.34	0	32.78	0	301	0	13.12	0	34.23	0	0	0	0	1
20-22	Male	26.5	Never	4-7h	Non-smoker	14.89	0	32.34	0	287	0	12.67	0	32.45	0	0	1	0	1
20-22	Female	26.5	Never	8-11h	Non-smoker	12.89	0	32.67	0	298	0	12.34	0	31.78	0	0	1	1	1
20-22	Male	24.1	Daily	4-7h	Smoker	15.23	0	33.56	0	312	0	12.78	0	33.45	0	0	0	0	0
20-22	Female	25.6	Never	4-7h	Non-smoker	13.12	0	32.45	0	301	0	13.45	1	34.56	0	0	1	0	1
20-22	Male	25.3	Weekly	4-7h	Non-smoker	13.67	0	32.78	0	289	0	14.23	1	37.12	1	1	0	0	1
20-22	Female	24.2	Never	<3h	Non-smoker	12.34	0	32.56	0	298	0	12.89	0	35.78	1	0	1	0	1
20-22	Male	26.7	Never	4-7h	Smoker	15.89	0	33.34	0	312	0	12.67	0	32.89	0	0	1	0	0
20-22	Female	26.6	Never	4-7h	Non-smoker	12.78	0	32.67	0	301	0	12.34	0	32.45	0	0	1	0	1
20-22	Male	24.3	Daily	4-7h	Non-smoker	14.45	0	32.89	0	287	0	12.56	0	33.12	0	0	0	0	1
20-22	Female	26.7	Never	8-11h	Non-smoker	13.23	0	32.45	0	298	0	12.67	0	31.78	0	0	1	1	1
20-22	Male	24.8	Occasionally	4-7h	Non-smoker	14.12	0	32.67	0	312	0	13.12	0	34.23	0	0	0	0	1
20-22	Female	24.4	Never	4-7h	Smoker	13.67	0	33.12	0	301	0	13.45	1	34.56	0	0	1	0	0
20-22	Male	26.9	Never	4-7h	Non-smoker	14.78	0	32.34	0	289	0	12.67	0	32.45	0	0	1	0	1
20-22	Female	26.7	Weekly	4-7h	Non-smoker	12.45	0	32.56	0	298	0	13.78	1	36.45	1	1	0	0	1
20-22	Male	23.9	Daily	4-7h	Non-smoker	14.56	0	32.89	0	312	0	12.34	0	33.12	0	0	0	0	1
20-22	Female	26.8	Never	<3h	Non-smoker	12.67	0	32.67	0	301	0	12.89	0	35.67	1	0	1	0	1
20-22	Male	25.1	Never	4-7h	Smoker	15.78	0	33.45	0	287	0	12.56	0	32.89	0	0	1	0	0
20-22	Female	23.8	Occasionally	4-7h	Non-smoker	13.34	0	32.78	0	298	0	13.12	0	34.23	0	0	0	0	1
20-22	Male	26.6	Never	4-7h	Non-smoker	14.89	0	32.34	0	312	0	12.67	0	32.45	0	0	1	0	1
20-22	Female	26.8	Never	8-11h	Non-smoker	12.89	0	32.67	0	301	0	12.34	0	31.78	0	0	1	1	1
20-22	Male	24.2	Daily	4-7h	Smoker	15.23	0	33.56	0	289	0	12.78	0	33.45	0	0	0	0	0
20-22	Female	25.7	Never	4-7h	Non-smoker	13.12	0	32.45	0	298	0	13.45	1	34.56	0	0	1	0	1
20-22	Male	25.4	Weekly	4-7h	Non-smoker	13.67	0	32.78	0	312	0	14.23	1	37.12	1	1	0	0	1
20-22	Female	24.3	Never	<3h	Non-smoker	12.34	0	32.56	0	301	0	12.89	0	35.78	1	0	1	0	1
20-22	Male	26.8	Never	4-7h	Smoker	15.89	0	33.34	0	287	0	12.67	0	32.89	0	0	1	0	0
20-22	Female	26.9	Never	4-7h	Non-smoker	12.78	0	32.67	0	298	0	12.34	0	32.45	0	0	1	0	1
20-22	Male	24.4	Daily	4-7h	Non-smoker	14.45	0	32.89	0	312	0	12.56	0	33.12	0	0	0	0	1
20-22	Female	26.9	Never	8-11h	Non-smoker	13.23	0	32.45	0	301	0	12.67	0	31.78	0	0	1	1	1
20-22	Male	24.9	Occasionally	4-7h	Non-smoker	14.12	0	32.67	0	289	0	13.12	0	34.23	0	0	0	0	1
20-22	Female	24.5	Never	4-7h	Smoker	13.67	0	33.12	0	298	0	13.45	1	34.56	0	0	1	0	0
20-22	Male	27.1	Never	4-7h	Non-smoker	14.78	0	32.34	0	312	0	12.67	0	32.45	0	0	1	0	1
20-22	Female	27.1	Weekly	4-7h	Non-smoker	12.45	0	32.56	0	301	0	13.78	1	36.45	1	1	0	0	1
20-22	Male	24.1	Daily	4-7h	Non-smoker	14.56	0	32.89	0	287	0	12.34	0	33.12	0	0	0	0	1
20-22	Female	27.2	Never	<3h	Non-smoker	12.67	0	32.67	0	298	0	12.89	0	35.67	1	0	1	0	1
20-22	Male	25.2	Never	4-7h	Smoker	15.78	0	33.45	0	312	0	12.56	0	32.89	0	0	1	0	0
20-22	Female	23.9	Occasionally	4-7h	Non-smoker	13.34	0	32.78	0	301	0	13.12	0	34.23	0	0	0	0	1
20-22	Male	26.7	Never	4-7h	Non-smoker	14.89	0	32.34	0	289	0	12.67	0	32.45	0	0	1	0	1
20-22	Female	27.2	Never	8-11h	Non-smoker	12.89	0	32.67	0	298	0	12.34	0	31.78	0	0	1	1	1
20-22	Male	24.3	Daily	4-7h	Smoker	15.23	0	33.56	0	312	0	12.78	0	33.45	0	0	0	0	0
20-22	Female	25.8	Never	4-7h	Non-smoker	13.12	0	32.45	0	301	0	13.45	1	34.56	0	0	1	0	1
20-22	Male	25.5	Weekly	4-7h	Non-smoker	13.67	0	32.78	0	287	0	14.23	1	37.12	1	1	0	0	1
20-22	Female	24.4	Never	<3h	Non-smoker	12.34	0	32.56	0	298	0	12.89	0	35.78	1	0	1	0	1
20-22	Male	26.9	Never	4-7h	Smoker	15.89	0	33.34	0	312	0	12.67	0	32.89	0	0	1	0	0
20-22	Female	27.3	Never	4-7h	Non-smoker	12.78	0	32.67	0	301	0	12.34	0	32.45	0	0	1	0	1
20-22	Male	24.5	Daily	4-7h	Non-smoker	14.45	0	32.89	0	289	0	12.56	0	33.12	0	0	0	0	1
20-22	Female	27.3	Never	8-11h	Non-smoker	13.23	0	32.45	0	298	0	12.67	0	31.78	0	0	1	1	1
20-22	Male	25.1	Occasionally	4-7h	Non-smoker	14.12	0	32.67	0	312	0	13.12	0	34.23	0	0	0	0	1
